# Supplementary material for: Lactylation stabilizes TFEB to elevate autophagy and lysosomal activity
Source: J Cell Biol. 2024 Aug 28;223(11):e202308099. doi: 10.1083/jcb.202308099 (PMC11354204; doi:10.1083/jcb.202308099)
Supplement: Table S1 — shows TFEB binding proteins identified by HPLC-MS/MS. [file JCB_202308099_TableS1.xlsx]

## Sheet: TFEB-Flag IP
Accession	Protein name	Description	Seq coverage	Seq count	Spec count	NSAF	LightSpec
P16152	CBR1	Carbonyl reductase [NADPH] 1 OS=Homo sapiens GN=CBR1 PE=1 SV=3	97.8	197	671	0.0994397	671
P26641	EEF1G	Elongation factor 1-gamma OS=Homo sapiens GN=EEF1G PE=1 SV=3	65.7	170	499	0.0468744	499
P68104	EEF1A1	Elongation factor 1-alpha 1 OS=Homo sapiens GN=EEF1A1 PE=1 SV=1	87.4	166	447	0.0397175	447
P19484	TFEB	Transcription factor EB OS=Homo sapiens GN=TFEB PE=1 SV=3	83.6	209	439	0.0378595	439
P08670	VIM	Vimentin OS=Homo sapiens GN=VIM PE=1 SV=4	99.1	212	374	0.032946	374
Q05639	EEF1A2	Elongation factor 1-alpha 2 OS=Homo sapiens GN=EEF1A2 PE=1 SV=1	59.6	82	266	0.023584	266
P60709;P63261	ACTB;ACTG1	Actin, cytoplasmic 1 OS=Homo sapiens GN=ACTB PE=1 SV=1 ;Actin, cytoplasmic 2 OS=Homo sapiens GN=ACTG1 PE=1 SV=1	58.1;58.1	100	182	0.019923106;0.019923106	182
P24534	EEF1B2	Elongation factor 1-beta OS=Homo sapiens GN=EEF1B2 PE=1 SV=3	79.6	63	144	0.0262722	144
Q4VCS5	AMOT	Angiomotin OS=Homo sapiens GN=AMOT PE=1 SV=1	51.5	123	144	0.00545318	144
Q15149	PLEC	Plectin OS=Homo sapiens GN=PLEC PE=1 SV=3	22.3	138	138	0.00120943	138
P0DMV8;P0DMV9	HSPA1A;HSPA1B	Heat shock 70 kDa protein 1A OS=Homo sapiens GN=HSPA1A PE=1 SV=1 ;Heat shock 70 kDa protein 1B OS=Homo sapiens GN=HSPA1B PE=1 SV=1	53.2;53.2	95	131	0.008389386;0.008389386	131
P68032;P68133	ACTC1;ACTA1	Actin, alpha cardiac muscle 1 OS=Homo sapiens GN=ACTC1 PE=1 SV=1 ;Actin, alpha skeletal muscle OS=Homo sapiens GN=ACTA1 PE=1 SV=1	34;34	70	126	0.013719748;0.013719748	126
P09211	GSTP1	Glutathione S-transferase P OS=Homo sapiens GN=GSTP1 PE=1 SV=2	56.2	46	105	0.0205252	105
P21266	GSTM3	Glutathione S-transferase Mu 3 OS=Homo sapiens GN=GSTM3 PE=1 SV=3	78.2	77	103	0.0187919	103
Q9NVI7	ATAD3A	ATPase family AAA domain-containing protein 3A OS=Homo sapiens GN=ATAD3A PE=1 SV=2	58.8	95	103	0.00666906	103
O75030	MITF	Microphthalmia-associated transcription factor OS=Homo sapiens GN=MITF PE=1 SV=2	11	40	97	0.00757012	97
Q5T9A4	ATAD3B	ATPase family AAA domain-containing protein 3B OS=Homo sapiens GN=ATAD3B PE=1 SV=1	57.7	90	96	0.00608153	96
P19532	TFE3	Transcription factor E3 OS=Homo sapiens GN=TFE3 PE=1 SV=4	17.7	44	91	0.00649667	91
P28161	GSTM2	Glutathione S-transferase Mu 2 OS=Homo sapiens GN=GSTM2 PE=1 SV=2	81.2	59	90	0.0169474	90
P11142	HSPA8	Heat shock cognate 71 kDa protein OS=Homo sapiens GN=HSPA8 PE=1 SV=1	38.2	71	89	0.00565554	89
P58876;Q99879;Q99877;Q93079;Q5QNW6;P62807	HIST1H2BD;HIST1H2BN;HIST1H2BN;HIST1H2BH;HIST1H2B;	Histone H2B type 1-D OS=Homo sapiens GN=HIST1H2BD PE=1 SV=2 ;Histone H2B type 1-M OS=Homo sapiens GN=HIST1H2BM PE=1 SV=3 ;Histone H2B type 1-N OS=Homo sapiens GN=HIST1H2BN PE=1 SV=3 ;Histone H2B type 1-H OS=Homo sapiens GN=HIST1H2BH PE=1 SV=3 ;Histone H2B type 2-F OS=Homo sapiens GN=HIST2H2BF PE=1 SV=3 ;Histone H2B type 1-C/E/F/G/I OS=Homo sapiens GN=HIST1H2BC PE=1 SV=4	69;69;69;69;69;69	38	74	0.02410894;0.02410894;0.02410894;0.02410894;0.02410894;0.02410894	74
O60814;P57053	HIST1H2BK;H2BFS	Histone H2B type 1-K OS=Homo sapiens GN=HIST1H2BK PE=1 SV=3 ;Histone H2B type F-S OS=Homo sapiens GN=H2BFS PE=1 SV=2	69;69	32	68	0.022154162;0.022154162	68
P23527;Q16778;P33778	HIST1H2BO;HIST2H2BE;HIST1H2BB	Histone H2B type 1-O OS=Homo sapiens GN=HIST1H2BO PE=1 SV=3 ;Histone H2B type 2-E OS=Homo sapiens GN=HIST2H2BE PE=1 SV=3 ;Histone H2B type 1-B OS=Homo sapiens GN=HIST1H2BB PE=1 SV=2	69;69;69	33	64	0.020850975;0.020850975;0.020850975	64
P06899	HIST1H2BJ	Histone H2B type 1-J OS=Homo sapiens GN=HIST1H2BJ PE=1 SV=3	69	27	58	0.0188962	58
P62805	HIST1H4A	Histone H4 OS=Homo sapiens GN=HIST1H4A PE=1 SV=2	59.2	45	58	0.0231157	58
P49589	CARS	Cysteine--tRNA ligase, cytoplasmic OS=Homo sapiens GN=CARS PE=1 SV=3	39.6	52	56	0.00307329	56
P06748	NPM1	Nucleophosmin OS=Homo sapiens GN=NPM1 PE=1 SV=2	53.1	40	55	0.00767949	55
P10809	HSPD1	60 kDa heat shock protein, mitochondrial OS=Homo sapiens GN=HSPD1 PE=1 SV=2	51.5	47	53	0.00379698	53
P34931	HSPA1L	Heat shock 70 kDa protein 1-like OS=Homo sapiens GN=HSPA1L PE=1 SV=2	25.1	30	51	0.0032661	51
P09874	PARP1	Poly [ADP-ribose] polymerase 1 OS=Homo sapiens GN=PARP1 PE=1 SV=4	29.5	45	49	0.0019837	49
P19338	NCL	Nucleolin OS=Homo sapiens GN=NCL PE=1 SV=3	30.6	42	45	0.00260178	45
Q96PK6	RBM14	RNA-binding protein 14 OS=Homo sapiens GN=RBM14 PE=1 SV=2	27.2	30	44	0.00269987	44
Q16643	DBN1	Drebrin OS=Homo sapiens GN=DBN1 PE=1 SV=4	25.3	41	43	0.00271982	43
P11021	HSPA5	78 kDa glucose-regulated protein OS=Homo sapiens GN=HSPA5 PE=1 SV=2	44.8;44.8;44.8;44.7	39	42	0.0026362613;0.0026362613;0.0026362613;0.0026322366	42
P05141	SLC25A5	ADP/ATP translocase 2 OS=Homo sapiens GN=SLC25A5 PE=1 SV=7	40.3	36	42	0.00578562	42
O15217	GSTA4	Glutathione S-transferase A4 OS=Homo sapiens GN=GSTA4 PE=1 SV=1	28.8	25	42	0.00776628	42
P04264	KRT1	Keratin, type II cytoskeletal 1 OS=Homo sapiens GN=KRT1 PE=1 SV=6	27.3	31	40	0.00254971	40
P53999	SUB1	Activated RNA polymerase II transcriptional coactivator p15 OS=Homo sapiens GN=SUB1 PE=1 SV=3	59.8	35	39	0.012606	39
P68363	TUBA1B	Tubulin alpha-1B chain OS=Homo sapiens GN=TUBA1B PE=1 SV=1	31.3	30	39	0.00354981	39
Q9BQE3	TUBA1C	Tubulin alpha-1C chain OS=Homo sapiens GN=TUBA1C PE=1 SV=1	31.4	29	38	0.00347419	38
Q03013	GSTM4	Glutathione S-transferase Mu 4 OS=Homo sapiens GN=GSTM4 PE=1 SV=3	65.1	32	37	0.00696726	37
P12236	SLC25A6	ADP/ATP translocase 3 OS=Homo sapiens GN=SLC25A6 PE=1 SV=4	45.6	34	37	0.00509686	37
O75369	FLNB	Filamin-B OS=Homo sapiens GN=FLNB PE=1 SV=2	13.3	37	37	0.000583729	37
P46777	RPL5	60S ribosomal protein L5 OS=Homo sapiens GN=RPL5 PE=1 SV=3	48.8	30	34	0.00469937	34
P07437	TUBB	Tubulin beta chain OS=Homo sapiens GN=TUBB PE=1 SV=2	38.7	31	34	0.0031435	34
P35527	KRT9	Keratin, type I cytoskeletal 9 OS=Homo sapiens GN=KRT9 PE=1 SV=3	24.9	22	34	0.00224031	34
P62917	RPL8	60S ribosomal protein L8 OS=Homo sapiens GN=RPL8 PE=1 SV=2	46.7	30	33	0.00527106	33
P52272	HNRNPM	Heterogeneous nuclear ribonucleoprotein M OS=Homo sapiens GN=HNRNPM PE=1 SV=3	23.8	31	32	0.00179947	32
P17066	HSPA6	Heat shock 70 kDa protein 6 OS=Homo sapiens GN=HSPA6 PE=1 SV=2	15.1	21	31	0.0019791	31
Q86V48	LUZP1	Leucine zipper protein 1 OS=Homo sapiens GN=LUZP1 PE=1 SV=2	22.1	30	30	0.00114453	30
P10412;P16403;P16402	HIST1H1E;HIST1H1C;HIST1H1D	Histone H1.4 OS=Homo sapiens GN=HIST1H1E PE=1 SV=2 ;Histone H1.2 OS=Homo sapiens GN=HIST1H1C PE=1 SV=2 ;Histone H1.3 OS=Homo sapiens GN=HIST1H1D PE=1 SV=2	29.7;30.5;29.4	19	29	0.005435892;0.005589016;0.0053866985	29
Q71DI3	HIST2H3A	Histone H3.2 OS=Homo sapiens GN=HIST2H3A PE=1 SV=3	61	20	27	0.0081497	27
P61254	RPL26	60S ribosomal protein L26 OS=Homo sapiens GN=RPL26 PE=1 SV=1	59.3	24	27	0.00764386	27
P36578	RPL4	60S ribosomal protein L4 OS=Homo sapiens GN=RPL4 PE=1 SV=5	30.2	25	27	0.00259569	27
P26373	RPL13	60S ribosomal protein L13 OS=Homo sapiens GN=RPL13 PE=1 SV=4	46	23	26	0.00505834	26
P62258	YWHAE	14-3-3 protein epsilon OS=Homo sapiens GN=YWHAE PE=1 SV=1	42.7	18	26	0.00418553	26
P63104	YWHAZ	14-3-3 protein zeta/delta OS=Homo sapiens GN=YWHAZ PE=1 SV=1	35.9	24	26	0.00435636	26
P39023	RPL3	60S ribosomal protein L3 OS=Homo sapiens GN=RPL3 PE=1 SV=2	31.3	24	26	0.00264841	26
Q13813	SPTAN1	Spectrin alpha chain, non-erythrocytic 1 OS=Homo sapiens GN=SPTAN1 PE=1 SV=3	10.2	26	26	0.000431759	26
P62753	RPS6	40S ribosomal protein S6 OS=Homo sapiens GN=RPS6 PE=1 SV=1	34.9	24	25	0.00412152	25
P38646	HSPA9	Stress-70 protein, mitochondrial OS=Homo sapiens GN=HSPA9 PE=1 SV=2	25	25	25	0.00151143	25
P13645	KRT10	no description;Keratin, type I cytoskeletal 10 OS=Homo sapiens GN=KRT10 PE=1 SV=6	21.1;21.4	20	25	0.001730622;0.0017572927	25
Q9ULV4	CORO1C	Coronin-1C OS=Homo sapiens GN=CORO1C PE=1 SV=1	30.4	22	24	0.0020785	24
Q5T2N8	ATAD3C	ATPase family AAA domain-containing protein 3C OS=Homo sapiens GN=ATAD3C PE=2 SV=2	27.7	23	23	0.00229722	23
Q01082	SPTBN1	Spectrin beta chain, non-erythrocytic 1 OS=Homo sapiens GN=SPTBN1 PE=1 SV=2	8.5	23	23	0.00039939	23
P46439	GSTM5	Glutathione S-transferase Mu 5 OS=Homo sapiens GN=GSTM5 PE=1 SV=3	19.7	9	22	0.0041427	22
O14974	PPP1R12A	Protein phosphatase 1 regulatory subunit 12A OS=Homo sapiens GN=PPP1R12A PE=1 SV=1	15.2	22	22	0.000876804	22
P07197	NEFM	Neurofilament medium polypeptide OS=Homo sapiens GN=NEFM PE=1 SV=3	14.2	19	21	0.000941111	21
Q02878	RPL6	60S ribosomal protein L6 OS=Homo sapiens GN=RPL6 PE=1 SV=3	37.2	19	20	0.00285072	20
P05787	KRT8	no description;Keratin, type II cytoskeletal 8 OS=Homo sapiens GN=KRT8 PE=1 SV=7	20.9;20.9	16	20	0.0016998077;0.0016998077	20
P35908	KRT2	no description;Keratin, type II cytoskeletal 2 epidermal OS=Homo sapiens GN=KRT2 PE=1 SV=2	17.4;17.5	16	20	0.0012728792;0.0012848312	20
P62888	RPL30	60S ribosomal protein L30 OS=Homo sapiens GN=RPL30 PE=1 SV=2	73	15	19	0.00678223	19
P61981	YWHAG	14-3-3 protein gamma OS=Homo sapiens GN=YWHAG PE=1 SV=2	45.7	19	19	0.00315772	19
P08779	KRT16	Keratin, type I cytoskeletal 16 OS=Homo sapiens GN=KRT16 PE=1 SV=4	30.7	19	19	0.00164896	19
Q9P2E5	CHPF2	Chondroitin sulfate glucuronyltransferase OS=Homo sapiens GN=CHPF2 PE=2 SV=2	26.2	19	19	0.00101031	19
P48668	KRT6C	Keratin, type II cytoskeletal 6C OS=Homo sapiens GN=KRT6C PE=1 SV=3	19	17	19	0.0013829	19
P62750	RPL23A	60S ribosomal protein L23a OS=Homo sapiens GN=RPL23A PE=1 SV=1	47.4	15	18	0.00473658	18
P62241	RPS8	40S ribosomal protein S8 OS=Homo sapiens GN=RPS8 PE=1 SV=2	41.3	15	18	0.00355243	18
Q9Y3D8	AK6	Adenylate kinase isoenzyme 6 OS=Homo sapiens GN=AK6 PE=1 SV=1	30.2	17	18	0.00429597	18
P84098	RPL19	60S ribosomal protein L19 OS=Homo sapiens GN=RPL19 PE=1 SV=1	29.6	18	18	0.00376993	18
Q69YQ0	SPECC1L	Cytospin-A OS=Homo sapiens GN=SPECC1L PE=1 SV=2	17.5	18	18	0.00066151	18
P13647	KRT5	Keratin, type II cytoskeletal 5 OS=Homo sapiens GN=KRT5 PE=1 SV=3	17.3	16	18	0.00125238	18
P02538	KRT6A	Keratin, type II cytoskeletal 6A OS=Homo sapiens GN=KRT6A PE=1 SV=3	16.8	15	18	0.00131012	18
P35268	RPL22	60S ribosomal protein L22 OS=Homo sapiens GN=RPL22 PE=1 SV=2	57	14	17	0.005452	17
Q06830	PRDX1	Peroxiredoxin-1 OS=Homo sapiens GN=PRDX1 PE=1 SV=1	48.2	15	17	0.00350681	17
P04259	KRT6B	Keratin, type II cytoskeletal 6B OS=Homo sapiens GN=KRT6B PE=1 SV=5	16	15	17	0.00123733	17
Q9UHB6	LIMA1	LIM domain and actin-binding protein 1 OS=Homo sapiens GN=LIMA1 PE=1 SV=1	15	16	17	0.000919441	17
Q9Y5B9	SUPT16H	FACT complex subunit SPT16 OS=Homo sapiens GN=SUPT16H PE=1 SV=1	12.4	17	17	0.000666529	17
O14654	IRS4	Insulin receptor substrate 4 OS=Homo sapiens GN=IRS4 PE=1 SV=1	9	17	17	0.000555176	17
P39019	RPS19	40S ribosomal protein S19 OS=Homo sapiens GN=RPS19 PE=1 SV=2	66.9	16	16	0.00452969	16
P05783	KRT18	no description;Keratin, type I cytoskeletal 18 OS=Homo sapiens GN=KRT18 PE=1 SV=2	32.6;32.6	16	16	0.0015310156;0.001527455	16
Q8NC51	SERBP1	Plasminogen activator inhibitor 1 RNA-binding protein OS=Homo sapiens GN=SERBP1 PE=1 SV=2	28.2	12	16	0.00160982	16
P62424	RPL7A	60S ribosomal protein L7a OS=Homo sapiens GN=RPL7A PE=1 SV=2	27.4	16	16	0.00246919	16
P29692	EEF1D	Elongation factor 1-delta OS=Homo sapiens GN=EEF1D PE=1 SV=5	7.1	6	16	0.00233739	16
P21333	FLNA	Filamin-A OS=Homo sapiens GN=FLNA PE=1 SV=4	5.7	16	16	0.000248132	16
P0C0S8;Q9BTM1;Q99878;Q96KK5	HIST1H2AG;H2AFJ;HIST1H2AJ;HIST1H2AH	Histone H2A type 1 OS=Homo sapiens GN=HIST1H2AG PE=1 SV=2 ;Histone H2A.J OS=Homo sapiens GN=H2AFJ PE=1 SV=1 ;Histone H2A type 1-J OS=Homo sapiens GN=HIST1H2AJ PE=1 SV=3 ;Histone H2A type 1-H OS=Homo sapiens GN=HIST1H2AH PE=1 SV=3	48.5;48.8;49.2;49.2	12	15	0.0047365795;0.0047732973;0.0048105884;0.0048105884	15
O43615	TIMM44	Mitochondrial import inner membrane translocase subunit TIM44 OS=Homo sapiens GN=TIMM44 PE=1 SV=2	22.1	15	15	0.00136229	15
Q96SB3	PPP1R9B	Neurabin-2 OS=Homo sapiens GN=PPP1R9B PE=1 SV=2	14.1	13	15	0.000755528	15
P84103	SRSF3	Serine/arginine-rich splicing factor 3 OS=Homo sapiens GN=SRSF3 PE=1 SV=1	46.3	13	14	0.0035043	14
Q96S19	C16orf13	UPF0585 protein C16orf13 OS=Homo sapiens GN=C16orf13 PE=1 SV=2	39.7	13	14	0.00281718	14
P02533	KRT14	Keratin, type I cytoskeletal 14 OS=Homo sapiens GN=KRT14 PE=1 SV=4	22.9	12	14	0.0012176	14
P62906	RPL10A	60S ribosomal protein L10a OS=Homo sapiens GN=RPL10A PE=1 SV=2	20.3	14	14	0.00264841	14
P63173	RPL38	60S ribosomal protein L38 OS=Homo sapiens GN=RPL38 PE=1 SV=2	61.4	13	13	0.00762364	13
P62263	RPS14	40S ribosomal protein S14 OS=Homo sapiens GN=RPS14 PE=1 SV=3	43	13	13	0.00353414	13
P62081	RPS7	40S ribosomal protein S7 OS=Homo sapiens GN=RPS7 PE=1 SV=1	39.7	13	13	0.0027508	13
P83731	RPL24	60S ribosomal protein L24 OS=Homo sapiens GN=RPL24 PE=1 SV=1	37.6	13	13	0.00339907	13
P27348	YWHAQ	14-3-3 protein theta OS=Homo sapiens GN=YWHAQ PE=1 SV=1	35.1	13	13	0.00217818	13
P31946	YWHAB	14-3-3 protein beta/alpha OS=Homo sapiens GN=YWHAB PE=1 SV=3	23.6	13	13	0.00216933	13
P12956	XRCC6	X-ray repair cross-complementing protein 6 OS=Homo sapiens GN=XRCC6 PE=1 SV=2	15.3	13	13	0.00087628	13
P63220	RPS21	40S ribosomal protein S21 OS=Homo sapiens GN=RPS21 PE=1 SV=1	51.8	12	12	0.00593499	12
P62899	RPL31	60S ribosomal protein L31 OS=Homo sapiens GN=RPL31 PE=1 SV=1	40.8	11	12	0.00394083	12
Q15365	PCBP1	Poly(rC)-binding protein 1 OS=Homo sapiens GN=PCBP1 PE=1 SV=2	23.6	12	12	0.00138372	12
P61978	HNRNPK	Heterogeneous nuclear ribonucleoprotein K OS=Homo sapiens GN=HNRNPK PE=1 SV=1	19.9	12	12	0.00106394	12
P30050	RPL12	60S ribosomal protein L12 OS=Homo sapiens GN=RPL12 PE=1 SV=1	41.8	9	11	0.00273669	11
P62280	RPS11	40S ribosomal protein S11 OS=Homo sapiens GN=RPS11 PE=1 SV=3	38.6	11	11	0.00285794	11
P46778	RPL21	60S ribosomal protein L21 OS=Homo sapiens GN=RPL21 PE=1 SV=2	32.5	11	11	0.00282221	11
P61247	RPS3A	40S ribosomal protein S3a OS=Homo sapiens GN=RPS3A PE=1 SV=2	23.1	10	11	0.00171043	11
Q9UHX1	PUF60	Poly(U)-binding-splicing factor PUF60 OS=Homo sapiens GN=PUF60 PE=1 SV=1	14	10	11	0.000807789	11
Q14498	RBM39	RNA-binding protein 39 OS=Homo sapiens GN=RBM39 PE=1 SV=2	11.7	11	11	0.000851988	11
Q07157	TJP1	Tight junction protein ZO-1 OS=Homo sapiens GN=TJP1 PE=1 SV=3	6.6	10	11	0.000258326	11
Q14152	EIF3A	Eukaryotic translation initiation factor 3 subunit A OS=Homo sapiens GN=EIF3A PE=1 SV=1	5.9	11	11	0.000326739	11
P15924	DSP	Desmoplakin OS=Homo sapiens GN=DSP PE=1 SV=3	3.8	11	11	0.000157281	11
Q96CT7	CCDC124	Coiled-coil domain-containing protein 124 OS=Homo sapiens GN=CCDC124 PE=1 SV=1	32.3	10	10	0.00184082	10
P05388	RPLP0	60S acidic ribosomal protein P0 OS=Homo sapiens GN=RPLP0 PE=1 SV=1	31.2	10	10	0.00129496	10
Q07955	SRSF1	Serine/arginine-rich splicing factor 1 OS=Homo sapiens GN=SRSF1 PE=1 SV=2	26.2	10	10	0.00165526	10
P35453	HOXD13	Homeobox protein Hox-D13 OS=Homo sapiens GN=HOXD13 PE=1 SV=3	20.7	9	10	0.0011968	10
O43707	ACTN4	Alpha-actinin-4 OS=Homo sapiens GN=ACTN4 PE=1 SV=2	11.6	10	10	0.000450608	10
Q9H3G5	CPVL	Probable serine carboxypeptidase CPVL OS=Homo sapiens GN=CPVL PE=1 SV=2	10.7	10	10	0.000862402	10
Q8IY63	AMOTL1	Angiomotin-like protein 1 OS=Homo sapiens GN=AMOTL1 PE=1 SV=1	7.4	10	10	0.000429397	10
Q9BY89	KIAA1671	Uncharacterized protein KIAA1671 OS=Homo sapiens GN=KIAA1671 PE=1 SV=2	7.2	10	10	0.0002273	10
P62857	RPS28	40S ribosomal protein S28 OS=Homo sapiens GN=RPS28 PE=1 SV=1	60.9	9	9	0.00535439	9
P42766	RPL35	60S ribosomal protein L35 OS=Homo sapiens GN=RPL35 PE=1 SV=2	28.5	7	9	0.00300368	9
P23396	RPS3	40S ribosomal protein S3 OS=Homo sapiens GN=RPS3 PE=1 SV=2	28.4	9	9	0.00152038	9
Q9Y3U8	RPL36	60S ribosomal protein L36 OS=Homo sapiens GN=RPL36 PE=1 SV=3	25.7	6	9	0.0035186	9
Q01130	SRSF2	Serine/arginine-rich splicing factor 2 OS=Homo sapiens GN=SRSF2 PE=1 SV=4	20.8	9	9	0.00167173	9
Q9UBX3	SLC25A10	Mitochondrial dicarboxylate carrier OS=Homo sapiens GN=SLC25A10 PE=1 SV=2	18.8	9	9	0.00128729	9
Q04917	YWHAH	14-3-3 protein eta OS=Homo sapiens GN=YWHAH PE=1 SV=4	14.2	9	9	0.00150184	9
P11387	TOP1	DNA topoisomerase 1 OS=Homo sapiens GN=TOP1 PE=1 SV=2	12.2	8	9	0.000482945	9
Q08945	SSRP1	FACT complex subunit SSRP1 OS=Homo sapiens GN=SSRP1 PE=1 SV=1	7.5	9	9	0.000521091	9
Q93077	HIST1H2AC	Histone H2A type 1-C OS=Homo sapiens GN=HIST1H2AC PE=1 SV=3	48.5	7	8	0.00252618	8
P42677	RPS27	40S ribosomal protein S27 OS=Homo sapiens GN=RPS27 PE=1 SV=3	45.2	8	8	0.00390956	8
P62910	RPL32	60S ribosomal protein L32 OS=Homo sapiens GN=RPL32 PE=1 SV=2	33.3	8	8	0.00243261	8
P46776	RPL27A	60S ribosomal protein L27a OS=Homo sapiens GN=RPL27A PE=1 SV=2	32.4	8	8	0.00221894	8
Q9NX63	CHCHD3	MICOS complex subunit MIC19 OS=Homo sapiens GN=CHCHD3 PE=1 SV=1	30.4	8	8	0.00144671	8
P62269	RPS18	40S ribosomal protein S18 OS=Homo sapiens GN=RPS18 PE=1 SV=3	26.3	8	8	0.00216054	8
P47914	RPL29	60S ribosomal protein L29 OS=Homo sapiens GN=RPL29 PE=1 SV=2	23.9	7	8	0.00206543	8
P62266	RPS23	40S ribosomal protein S23 OS=Homo sapiens GN=RPS23 PE=1 SV=3	23.1	8	8	0.00229652	8
P62701	RPS4X	40S ribosomal protein S4, X isoform OS=Homo sapiens GN=RPS4X PE=1 SV=2	18.6	8	8	0.00124868	8
Q9Y383	LUC7L2	Putative RNA-binding protein Luc7-like 2 OS=Homo sapiens GN=LUC7L2 PE=1 SV=2	17.1	8	8	0.000837762	8
P08865	RPSA	40S ribosomal protein SA OS=Homo sapiens GN=RPSA PE=1 SV=4	15.6	7	8	0.00111323	8
Q9NZ01	TECR	Very-long-chain enoyl-CoA reductase OS=Homo sapiens GN=TECR PE=1 SV=1	11.7	8	8	0.00106624	8
Q9NZI8	IGF2BP1	Insulin-like growth factor 2 mRNA-binding protein 1 OS=Homo sapiens GN=IGF2BP1 PE=1 SV=2	11.1	8	8	0.000569156	8
Q9Y230	RUVBL2	RuvB-like 2 OS=Homo sapiens GN=RUVBL2 PE=1 SV=3	10.8	8	8	0.000709293	8
Q86WA8	LONP2	Lon protease homolog 2, peroxisomal OS=Homo sapiens GN=LONP2 PE=1 SV=1	9.6	8	8	0.000385449	8
Q9P258	RCC2	Protein RCC2 OS=Homo sapiens GN=RCC2 PE=1 SV=2	8.8	8	8	0.000629124	8
O75970	MPDZ	Multiple PDZ domain protein OS=Homo sapiens GN=MPDZ PE=1 SV=2	3	8	8	0.000158649	8
P62979	RPS27A	Ubiquitin-40S ribosomal protein S27a OS=Homo sapiens GN=RPS27A PE=1 SV=2	34.6	7	7	0.001842	7
P50914	RPL14	60S ribosomal protein L14 OS=Homo sapiens GN=RPL14 PE=1 SV=4	32.6	7	7	0.00133652	7
P18621	RPL17	60S ribosomal protein L17 OS=Homo sapiens GN=RPL17 PE=1 SV=3	32.6	7	7	0.0015617	7
Q6P5R6	RPL22L1	60S ribosomal protein L22-like 1 OS=Homo sapiens GN=RPL22L1 PE=1 SV=2	26.2	7	7	0.00235535	7
P62249	RPS16	40S ribosomal protein S16 OS=Homo sapiens GN=RPS16 PE=1 SV=2	25.3	7	7	0.00196817	7
P18124	RPL7	60S ribosomal protein L7 OS=Homo sapiens GN=RPL7 PE=1 SV=1	25	7	7	0.00115868	7
P62913	RPL11	60S ribosomal protein L11 OS=Homo sapiens GN=RPL11 PE=1 SV=2	24.7	7	7	0.00161434	7
P61313	RPL15	60S ribosomal protein L15 OS=Homo sapiens GN=RPL15 PE=1 SV=2	24	7	7	0.00140859	7
P36542	ATP5C1	ATP synthase subunit gamma, mitochondrial OS=Homo sapiens GN=ATP5C1 PE=1 SV=1	22.8	7	7	0.00096427	7
P62861	FAU	40S ribosomal protein S30 OS=Homo sapiens GN=FAU PE=1 SV=1	20.3	7	7	0.00487038	7
P07910	HNRNPC	Heterogeneous nuclear ribonucleoproteins C1/C2 OS=Homo sapiens GN=HNRNPC PE=1 SV=4	19.9	7	7	0.00093906	7
Q14247	CTTN	Src substrate cortactin OS=Homo sapiens GN=CTTN PE=1 SV=2	17.1	7	7	0.000522459	7
P46937	YAP1	Transcriptional coactivator YAP1 OS=Homo sapiens GN=YAP1 PE=1 SV=2	16.3	7	7	0.000570144	7
P46782	RPS5	40S ribosomal protein S5 OS=Homo sapiens GN=RPS5 PE=1 SV=4	14.7	7	7	0.00140859	7
P20700	LMNB1	Lamin-B1 OS=Homo sapiens GN=LMNB1 PE=1 SV=2	13.7	7	7	0.000490363	7
Q15366	PCBP2	Poly(rC)-binding protein 2 OS=Homo sapiens GN=PCBP2 PE=1 SV=1	9.9	7	7	0.000787267	7
Q9UN86	G3BP2	Ras GTPase-activating protein-binding protein 2 OS=Homo sapiens GN=G3BP2 PE=1 SV=2	9.8	7	7	0.000596167	7
P11940	PABPC1	Polyadenylate-binding protein 1 OS=Homo sapiens GN=PABPC1 PE=1 SV=2	6.9	7	7	0.000451812	7
Q86X52	CHSY1	Chondroitin sulfate synthase 1 OS=Homo sapiens GN=CHSY1 PE=1 SV=3	6.7	7	7	0.000358295	7
Q08211	DHX9	ATP-dependent RNA helicase A OS=Homo sapiens GN=DHX9 PE=1 SV=4	6.1	7	7	0.000226262	7
P49207	RPL34	60S ribosomal protein L34 OS=Homo sapiens GN=RPL34 PE=1 SV=3	25.6	6	6	0.00210515	6
P26368	U2AF2	Splicing factor U2AF 65 kDa subunit OS=Homo sapiens GN=U2AF2 PE=1 SV=4	20.4	6	6	0.000518531	6
Q02543	RPL18A	60S ribosomal protein L18a OS=Homo sapiens GN=RPL18A PE=1 SV=2	14.2	6	6	0.00139944	6
P22626	HNRNPA2B1	Heterogeneous nuclear ribonucleoproteins A2/B1 OS=Homo sapiens GN=HNRNPA2B1 PE=1 SV=2	13.3	6	6	0.00069774	6
P55795	HNRNPH2	Heterogeneous nuclear ribonucleoprotein H2 OS=Homo sapiens GN=HNRNPH2 PE=1 SV=1	13.1	6	6	0.000548557	6
P31943	HNRNPH1	Heterogeneous nuclear ribonucleoprotein H OS=Homo sapiens GN=HNRNPH1 PE=1 SV=4	13.1	6	6	0.000548557	6
P62140	PPP1CB	Serine/threonine-protein phosphatase PP1-beta catalytic subunit OS=Homo sapiens GN=PPP1CB PE=1 SV=3	13.1	6	6	0.000753217	6
P50402	EMD	Emerin OS=Homo sapiens GN=EMD PE=1 SV=1	10.2	6	6	0.000969693	6
Q92841	DDX17	Probable ATP-dependent RNA helicase DDX17 OS=Homo sapiens GN=DDX17 PE=1 SV=2	6.9	6	6	0.000337863	6
P13639	EEF2	Elongation factor 2 OS=Homo sapiens GN=EEF2 PE=1 SV=4	6.2	5	6	0.000287065	6
Q16531	DDB1	DNA damage-binding protein 1 OS=Homo sapiens GN=DDB1 PE=1 SV=1	5.5	6	6	0.000216055	6
P28290	SSFA2	Sperm-specific antigen 2 OS=Homo sapiens GN=SSFA2 PE=1 SV=3	4.4	6	6	0.000195633	6
Q6PKG0	LARP1	La-related protein 1 OS=Homo sapiens GN=LARP1 PE=1 SV=2	4.4	6	6	0.000224728	6
P35580	MYH10	Myosin-10 OS=Homo sapiens GN=MYH10 PE=1 SV=3	3.9	6	6	0.000124647	6
Q8NI35	INADL	InaD-like protein OS=Homo sapiens GN=INADL PE=1 SV=3	1.7	6	6	0.000136759	6
Q04837	SSBP1	Single-stranded DNA-binding protein, mitochondrial OS=Homo sapiens GN=SSBP1 PE=1 SV=1	37.8	5	5	0.00138684	5
P46779	RPL28	60S ribosomal protein L28 OS=Homo sapiens GN=RPL28 PE=1 SV=3	34.3	5	5	0.00149819	5
P83881	RPL36A	60S ribosomal protein L36a OS=Homo sapiens GN=RPL36A PE=1 SV=2	30.2	5	5	0.00193634	5
Q969Q0	RPL36AL	60S ribosomal protein L36a-like OS=Homo sapiens GN=RPL36AL PE=1 SV=3	29.2	5	5	0.00193634	5
P05412	JUN	Transcription factor AP-1 OS=Homo sapiens GN=JUN PE=1 SV=2	22.1	5	5	0.000620096	5
P27635	RPL10	60S ribosomal protein L10 OS=Homo sapiens GN=RPL10 PE=1 SV=4	18.7	5	5	0.00095912	5
Q96HS1	PGAM5	Serine/threonine-protein phosphatase PGAM5, mitochondrial OS=Homo sapiens GN=PGAM5 PE=1 SV=2	15.2	5	5	0.000710214	5
P25398	RPS12	40S ribosomal protein S12 OS=Homo sapiens GN=RPS12 PE=1 SV=3	14.4	5	5	0.00155494	5
Q9H5V9	CXorf56	UPF0428 protein CXorf56 OS=Homo sapiens GN=CXorf56 PE=1 SV=1	11.3	5	5	0.000924558	5
Q96EY1	DNAJA3	DnaJ homolog subfamily A member 3, mitochondrial OS=Homo sapiens GN=DNAJA3 PE=1 SV=2	10.8	5	5	0.000427608	5
P06753;P67936	TPM3;TPM4	Tropomyosin alpha-3 chain OS=Homo sapiens GN=TPM3 PE=1 SV=2 ;Tropomyosin alpha-4 chain OS=Homo sapiens GN=TPM4 PE=1 SV=3	10.5;12.1	4	5	7.201817E-4;8.2762813E-4	5
P07196	NEFL	Neurofilament light polypeptide OS=Homo sapiens GN=NEFL PE=1 SV=3	10.1	5	5	0.000377996	5
Q9Y265	RUVBL1	RuvB-like 1 OS=Homo sapiens GN=RUVBL1 PE=1 SV=1	9.6	5	5	0.000450114	5
P61158	ACTR3	Actin-related protein 3 OS=Homo sapiens GN=ACTR3 PE=1 SV=3	9.6	5	5	0.000491033	5
Q03252	LMNB2	Lamin-B2 OS=Homo sapiens GN=LMNB2 PE=1 SV=4	9.5	5	5	0.000331051	5
P62136	PPP1CA	Serine/threonine-protein phosphatase PP1-alpha catalytic subunit OS=Homo sapiens GN=PPP1CA PE=1 SV=1	9.4	5	5	0.000621975	5
Q14126	DSG2	Desmoglein-2 OS=Homo sapiens GN=DSG2 PE=1 SV=2	8.1	5	5	0.000183588	5
Q8IZ52	CHPF	Chondroitin sulfate synthase 2 OS=Homo sapiens GN=CHPF PE=1 SV=2	8	5	5	0.000264841	5
P31271	HOXA13	Homeobox protein Hox-A13 OS=Homo sapiens GN=HOXA13 PE=1 SV=3	7.2	5	5	0.000528999	5
Q9UJS0	SLC25A13	Calcium-binding mitochondrial carrier protein Aralar2 OS=Homo sapiens GN=SLC25A13 PE=1 SV=2	7	5	5	0.000304077	5
Q13283	G3BP1	Ras GTPase-activating protein-binding protein 1 OS=Homo sapiens GN=G3BP1 PE=1 SV=1	6.9	5	5	0.000440454	5
Q16891	IMMT	MICOS complex subunit MIC60 OS=Homo sapiens GN=IMMT PE=1 SV=1	6.5	5	5	0.000270781	5
Q14444	CAPRIN1	Caprin-1 OS=Homo sapiens GN=CAPRIN1 PE=1 SV=2	5.6	5	5	0.000289495	5
O15523	DDX3Y	ATP-dependent RNA helicase DDX3Y OS=Homo sapiens GN=DDX3Y PE=1 SV=2	5.5	5	5	0.000310988	5
Q9UDY2	TJP2	Tight junction protein ZO-2 OS=Homo sapiens GN=TJP2 PE=1 SV=2	3.3	5	5	0.00017248	5
P62829	RPS23	60S ribosomal protein L23 OS=Homo sapiens GN=RPL23 PE=1 SV=1	35	4	4	0.00117287	4
P60866	RPS20	40S ribosomal protein S20 OS=Homo sapiens GN=RPS20 PE=1 SV=1	32.8	4	4	0.00137984	4
P62891;Q59GN2	RPL39;RPL39P5	60S ribosomal protein L39 OS=Homo sapiens GN=RPL39 PE=1 SV=2 ;Putative 60S ribosomal protein L39-like 5 OS=Homo sapiens GN=RPL39P5 PE=5 SV=2	19.6;19.6	4	4	0.003219636;0.003219636	4
P40429	RPL13A	60S ribosomal protein L13a OS=Homo sapiens GN=RPL13A PE=1 SV=2	16.7	4	4	0.000808874	4
Q9NS18	GLRX2	Glutaredoxin-2, mitochondrial OS=Homo sapiens GN=GLRX2 PE=1 SV=1	15.2	4	4	0.00100123	4
P32119	PRDX2	Peroxiredoxin-2 OS=Homo sapiens GN=PRDX2 PE=1 SV=5	14.6	4	4	0.0008293	4
P62851	RPS25	40S ribosomal protein S25 OS=Homo sapiens GN=RPS25 PE=1 SV=1	13.6	4	4	0.00131361	4
P63167;Q96FJ2	DYNLL1;DYNLL2	Dynein light chain 1, cytoplasmic OS=Homo sapiens GN=DYNLL1 PE=1 SV=1 ;Dynein light chain 2, cytoplasmic OS=Homo sapiens GN=DYNLL2 PE=1 SV=1	12.4;12.4	4	4	0.0018449598;0.0018449598	4
Q07020	RPL18	60S ribosomal protein L18 OS=Homo sapiens GN=RPL18 PE=1 SV=2	12.2	4	4	0.000873412	4
Q16629	SRSF7	Serine/arginine-rich splicing factor 7 OS=Homo sapiens GN=SRSF7 PE=1 SV=1	10.9	4	4	0.000689922	4
Q9H773	DCTPP1	dCTP pyrophosphatase 1 OS=Homo sapiens GN=DCTPP1 PE=1 SV=1	10.6	4	4	0.000965891	4
Q13347	EIF3I	Eukaryotic translation initiation factor 3 subunit I OS=Homo sapiens GN=EIF3I PE=1 SV=1	10.2	4	4	0.000505235	4
P36873	PPP1CC	Serine/threonine-protein phosphatase PP1-gamma catalytic subunit OS=Homo sapiens GN=PPP1CC PE=1 SV=1	9.6	4	4	0.000508364	4
P53007	SLC25A1	Tricarboxylate transport protein, mitochondrial OS=Homo sapiens GN=SLC25A1 PE=1 SV=2	9.3	4	4	0.000527979	4
P62873;P62879	GNB1;GNB2	Guanine nucleotide-binding protein G(I)/G(S)/G(T) subunit beta-1 OS=Homo sapiens GN=GNB1 PE=1 SV=3 ;Guanine nucleotide-binding protein G(I)/G(S)/G(T) subunit beta-2 OS=Homo sapiens GN=GNB2 PE=1 SV=3	9.1;9.1	4	4	4.8294538E-4;4.8294538E-4	4
P52597	HNRNPF	Heterogeneous nuclear ribonucleoprotein F OS=Homo sapiens GN=HNRNPF PE=1 SV=3	8.7	4	4	0.000395666	4
P08621	SNRNP70	U1 small nuclear ribonucleoprotein 70 kDa OS=Homo sapiens GN=SNRNP70 PE=1 SV=2	8.2	4	4	0.000375747	4
Q6NYC8	PPP1R18	Phostensin OS=Homo sapiens GN=PPP1R18 PE=1 SV=1	7.7	4	4	0.000267865	4
Q00839	HNRNPU	Heterogeneous nuclear ribonucleoprotein U OS=Homo sapiens GN=HNRNPU PE=1 SV=6	6.8	4	4	0.000199032	4
Q13247	SRSF6	Serine/arginine-rich splicing factor 6 OS=Homo sapiens GN=SRSF6 PE=1 SV=2	6.7	4	4	0.00047733	4
Q9BVP2	GNL3	Guanine nucleotide-binding protein-like 3 OS=Homo sapiens GN=GNL3 PE=1 SV=2	4.2	4	4	0.000299092	4
P13010	XRCC5	X-ray repair cross-complementing protein 5 OS=Homo sapiens GN=XRCC5 PE=1 SV=3	3.4	4	4	0.000224319	4
P12814	ACTN1	Alpha-actinin-1 OS=Homo sapiens GN=ACTN1 PE=1 SV=2	2.6	4	4	0.000184082	4
O43166	SIPA1L1	Signal-induced proliferation-associated 1-like protein 1 OS=Homo sapiens GN=SIPA1L1 PE=1 SV=4	2.3	4	4	9.10207e-05	4
O95425	SVIL	Supervillin OS=Homo sapiens GN=SVIL PE=1 SV=2	2.1	4	4	7.4165e-05	4
P61513	RPL37A	60S ribosomal protein L37a OS=Homo sapiens GN=RPL37A PE=1 SV=2	37	3	3	0.0013386	3
P62847	RPS24	40S ribosomal protein S24 OS=Homo sapiens GN=RPS24 PE=1 SV=1	26.3	3	3	0.000925948	3
P61353	RPS27	60S ribosomal protein L27 OS=Homo sapiens GN=RPL27 PE=1 SV=2	25.7	3	3	0.000905523	3
P08708	RPS17	40S ribosomal protein S17 OS=Homo sapiens GN=RPS17 PE=1 SV=2	24.4	3	3	0.00091223	3
P47756	CAPZB	F-actin-capping protein subunit beta OS=Homo sapiens GN=CAPZB PE=1 SV=4	15.9	3	3	0.000444589	3
Q9NUP9	LIN7C	Protein lin-7 homolog C OS=Homo sapiens GN=LIN7C PE=1 SV=1	15.7	3	3	0.000625132	3
P32969	RPL9	60S ribosomal protein L9 OS=Homo sapiens GN=RPL9 PE=1 SV=1	15.6	3	3	0.000641412	3
P46783	RPS10	40S ribosomal protein S10 OS=Homo sapiens GN=RPS10 PE=1 SV=1	14.5	3	3	0.00074637	3
Q9NPA8	ENY2	Transcription and mRNA export factor ENY2 OS=Homo sapiens GN=ENY2 PE=1 SV=1	13.9	3	3	0.00121932	3
P31689	DNAJA1	DnaJ homolog subfamily A member 1 OS=Homo sapiens GN=DNAJA1 PE=1 SV=2	11.3	3	3	0.000310204	3
P46781	RPS9	40S ribosomal protein S9 OS=Homo sapiens GN=RPS9 PE=1 SV=3	11.3	3	3	0.000634799	3
P23528	CFL1	Cofilin-1 OS=Homo sapiens GN=CFL1 PE=1 SV=3	9.6	3	3	0.000741874	3
P52907	CAPZA1	F-actin-capping protein subunit alpha-1 OS=Homo sapiens GN=CAPZA1 PE=1 SV=3	8.7	3	3	0.000430598	3
Q9Y4U1	MMACHC	Methylmalonic aciduria and homocystinuria type C protein OS=Homo sapiens GN=MMACHC PE=1 SV=3	8.5	3	3	0.000436706	3
P38159	RBMX	RNA-binding motif protein, X chromosome OS=Homo sapiens GN=RBMX PE=1 SV=3	7.7	3	3	0.000314964	3
Q13242	SRSF9	Serine/arginine-rich splicing factor 9 OS=Homo sapiens GN=SRSF9 PE=1 SV=1	7.7	3	3	0.000557245	3
P63244	RACK1	Receptor of activated protein C kinase 1 OS=Homo sapiens GN=RACK1 PE=1 SV=3	7.6	3	3	0.000388489	3
P0DN76;Q01081	U2AF1L5;U2AF1	Splicing factor U2AF 35 kDa subunit-like protein OS=Homo sapiens GN=U2AF1L5 PE=1 SV=1 ;Splicing factor U2AF 35 kDa subunit OS=Homo sapiens GN=U2AF1 PE=1 SV=3	7.1;7.1	3	3	5.1312946E-4;5.1312946E-4	3
Q00325	SLC25A3	Phosphate carrier protein, mitochondrial OS=Homo sapiens GN=SLC25A3 PE=1 SV=2	6.9	3	3	0.000340196	3
Q9NQ29	LUC7L	Putative RNA-binding protein Luc7-like 1 OS=Homo sapiens GN=LUC7L PE=1 SV=1	6.7	3	3	0.000331944	3
P60842	EIF4A1	Eukaryotic initiation factor 4A-I OS=Homo sapiens GN=EIF4A1 PE=1 SV=1	5.9	3	3	0.000303328	3
Q6P1M0	SLC27A4	Long-chain fatty acid transport protein 4 OS=Homo sapiens GN=SLC27A4 PE=1 SV=1	5.8	3	3	0.000191526	3
P47755	CAPZA2	F-actin-capping protein subunit alpha-2 OS=Homo sapiens GN=CAPZA2 PE=1 SV=3	5.2	3	3	0.000430598	3
P13646	KRT13	no description;Keratin, type I cytoskeletal 13 OS=Homo sapiens GN=KRT13 PE=1 SV=4	5;5	3	3	2.688888E-4;2.688888E-4	3
Q9UQ80	PA2G4	Proliferation-associated protein 2G4 OS=Homo sapiens GN=PA2G4 PE=1 SV=3	4.8	3	3	0.000312566	3
P0DN79;P35520	CBSL;CBS	Cystathionine beta-synthase-like protein OS=Homo sapiens GN=CBSL PE=1 SV=1 ;Cystathionine beta-synthase OS=Homo sapiens GN=CBS PE=1 SV=2	4.2;4.2	3	3	2.2350466E-4;2.2350466E-4	3
Q8TEB1	DCAF11	DDB1- and CUL4-associated factor 11 OS=Homo sapiens GN=DCAF11 PE=1 SV=1	3.8	3	3	0.000225551	3
Q9BVK6	TMED9	Transmembrane emp24 domain-containing protein 9 OS=Homo sapiens GN=TMED9 PE=1 SV=2	3.8	2	3	0.000524047	3
P16278	GLB1	Beta-galactosidase OS=Homo sapiens GN=GLB1 PE=1 SV=2	3.7	3	3	0.000181907	3
O15164	TRIM24	Transcription intermediary factor 1-alpha OS=Homo sapiens GN=TRIM24 PE=1 SV=3	3.6	3	3	0.000117287	3
Q92598	HSPH1	Heat shock protein 105 kDa OS=Homo sapiens GN=HSPH1 PE=1 SV=1	3.6	3	3	0.000143533	3
Q14244	MAP7	Ensconsin OS=Homo sapiens GN=MAP7 PE=1 SV=1	3.6	3	3	0.000164421	3
P40939	HADHA	Trifunctional enzyme subunit alpha, mitochondrial OS=Homo sapiens GN=HADHA PE=1 SV=2	3	3	3	0.000161404	3
O00411	POLRMT	DNA-directed RNA polymerase, mitochondrial OS=Homo sapiens GN=POLRMT PE=1 SV=2	2.9	3	3	0.000100123	3
P46063	RECQL	ATP-dependent DNA helicase Q1 OS=Homo sapiens GN=RECQL PE=1 SV=3	2.9	3	3	0.000189755	3
Q7Z739;Q9Y5A9	YTHDF3;YTHDF2	YTH domain-containing family protein 3 OS=Homo sapiens GN=YTHDF3 PE=1 SV=1 ;YTH domain-containing family protein 2 OS=Homo sapiens GN=YTHDF2 PE=1 SV=2	2.7;2.8	3	3	2.1051466E-4;2.1269613E-4	3
Q00610	CLTC	Clathrin heavy chain 1 OS=Homo sapiens GN=CLTC PE=1 SV=5	2.5	3	3	7.3523e-05	3
Q5M775	SPECC1	Cytospin-B OS=Homo sapiens GN=SPECC1 PE=1 SV=1	2.2	3	3	0.00011531	3
P46087	NOP2	Probable 28S rRNA (cytosine(4447)-C(5))-methyltransferase OS=Homo sapiens GN=NOP2 PE=1 SV=2	2.2	3	3	0.000151664	3
Q13310	PABPC4	Polyadenylate-binding protein 4 OS=Homo sapiens GN=PABPC4 PE=1 SV=1	2.2	3	3	0.000191228	3
Q9UKV3	ACIN1	Apoptotic chromatin condensation inducer in the nucleus OS=Homo sapiens GN=ACIN1 PE=1 SV=2	1.9	3	3	9.18352e-05	3
P29353	SHC1	SHC-transforming protein 1 OS=Homo sapiens GN=SHC1 PE=1 SV=4	1.4	2	3	0.000211237	3
P07814	EPRS	Bifunctional glutamate/proline--tRNA ligase OS=Homo sapiens GN=EPRS PE=1 SV=5	1.3	3	3	8.14491e-05	3
P17096	HMGA1	High mobility group protein HMG-I/HMG-Y OS=Homo sapiens GN=HMGA1 PE=1 SV=3	30.8	2	2	0.000767296	2
Q13185	CBX3	Chromobox protein homolog 3 OS=Homo sapiens GN=CBX3 PE=1 SV=4	16.9	2	2	0.000448638	2
P18077	RPL35A	60S ribosomal protein L35a OS=Homo sapiens GN=RPL35A PE=1 SV=2	16.4	2	2	0.00074637	2
P49458	SRP9	Signal recognition particle 9 kDa protein OS=Homo sapiens GN=SRP9 PE=1 SV=2	16.3	2	2	0.000954659	2
P62937	PPIA	Peptidyl-prolyl cis-trans isomerase A OS=Homo sapiens GN=PPIA PE=1 SV=2	14.5	2	2	0.00049758	2
P05386	RPLP1	60S acidic ribosomal protein P1 OS=Homo sapiens GN=RPLP1 PE=1 SV=1	14	2	2	0.000720182	2
Q8TDN6	BRIX1	Ribosome biogenesis protein BRX1 homolog OS=Homo sapiens GN=BRIX1 PE=1 SV=2	12.2	2	2	0.00023258	2
O95816	BAG2	BAG family molecular chaperone regulator 2 OS=Homo sapiens GN=BAG2 PE=1 SV=1	11.8	2	2	0.000389103	2
P55854;Q6EEV6;P61956	SUMO3;SUMO4;SUMO2	Small ubiquitin-related modifier 3 OS=Homo sapiens GN=SUMO3 PE=1 SV=2 ;Small ubiquitin-related modifier 4 OS=Homo sapiens GN=SUMO4 PE=1 SV=2 ;Small ubiquitin-related modifier 2 OS=Homo sapiens GN=SUMO2 PE=1 SV=3	11.7;12.6;12.6	2	2	7.970943E-4;8.6421805E-4;8.6421805E-4	2
P62841	RPS15	40S ribosomal protein S15 OS=Homo sapiens GN=RPS15 PE=1 SV=2	11.7	2	2	0.000566212	2
Q8TAE8	GADD45GIP1	Growth arrest and DNA damage-inducible proteins-interacting protein 1 OS=Homo sapiens GN=GADD45GIP1 PE=1 SV=1	11.3	2	2	0.000369823	2
Q13951	CBFB	Core-binding factor subunit beta OS=Homo sapiens GN=CBFB PE=1 SV=2	11	2	2	0.000451103	2
Q5XKP0	MIC13	MICOS complex subunit MIC13 OS=Homo sapiens GN=MIC13 PE=1 SV=1	11	2	2	0.000695769	2
Q9Y5S9	RBM8A	RNA-binding protein 8A OS=Homo sapiens GN=RBM8A PE=1 SV=1	10.9	2	2	0.000471843	2
P61160	ACTR2	Actin-related protein 2 OS=Homo sapiens GN=ACTR2 PE=1 SV=1	9.4	2	2	0.000208377	2
P67809	YBX1	Nuclease-sensitive element-binding protein 1 OS=Homo sapiens GN=YBX1 PE=1 SV=3	9.3	2	2	0.000253397	2
P62277	RPS13	40S ribosomal protein S13 OS=Homo sapiens GN=RPS13 PE=1 SV=2	8.6	2	2	0.000543713	2
O75607	NPM3	Nucleoplasmin-3 OS=Homo sapiens GN=NPM3 PE=1 SV=3	8.4	2	2	0.00046124	2
Q9UNE7(*)	STUB1	E3 ubiquitin-protein ligase CHIP OS=Homo sapiens GN=STUB1 PE=1 SV=2	8.3	2	2	0.000270959	2
Q9Y3I0	RTCB	tRNA-splicing ligase RtcB homolog OS=Homo sapiens GN=RTCB PE=1 SV=1	7.9	2	2	0.000162576	2
Q9Y508	RNF114	E3 ubiquitin-protein ligase RNF114 OS=Homo sapiens GN=RNF114 PE=1 SV=1	7.9	2	2	0.000360091	2
Q92522	H1FX	Histone H1x OS=Homo sapiens GN=H1FX PE=1 SV=1	7.5	2	2	0.000385449	2
Q07021	C1QBP	Complement component 1 Q subcomponent-binding protein, mitochondrial OS=Homo sapiens GN=C1QBP PE=1 SV=1	7.4	2	2	0.000291137	2
Q99848	EBNA1BP2	Probable rRNA-processing protein EBP2 OS=Homo sapiens GN=EBNA1BP2 PE=1 SV=2	7.2	2	2	0.000268303	2
O43293	DAPK3	Death-associated protein kinase 3 OS=Homo sapiens GN=DAPK3 PE=1 SV=1	6.8	2	2	0.000180839	2
O43813	LANCL1	LanC-like protein 1 OS=Homo sapiens GN=LANCL1 PE=1 SV=1	6.8	2	2	0.000205766	2
Q8NBM4	UBAC2	Ubiquitin-associated domain-containing protein 2 OS=Homo sapiens GN=UBAC2 PE=1 SV=1	6.4	2	2	0.000238665	2
Q9UMS4	PRPF19	Pre-mRNA-processing factor 19 OS=Homo sapiens GN=PRPF19 PE=1 SV=1	6.3	2	2	0.000162898	2
Q13243	SRSF5	Serine/arginine-rich splicing factor 5 OS=Homo sapiens GN=SRSF5 PE=1 SV=1	5.1	2	2	0.000301841	2
O15371	EIF3D	Eukaryotic translation initiation factor 3 subunit D OS=Homo sapiens GN=EIF3D PE=1 SV=1	4.9	2	2	0.000149819	2
Q9NRN7	AASDHPPT	L-aminoadipate-semialdehyde dehydrogenase-phosphopantetheinyl transferase OS=Homo sapiens GN=AASDHPPT PE=1 SV=2	4.9	2	2	0.000265698	2
P68400;Q8NEV1	CSNK2A1;CSNK2A3	Casein kinase II subunit alpha OS=Homo sapiens GN=CSNK2A1 PE=1 SV=1 ;Casein kinase II subunit alpha 3 OS=Homo sapiens GN=CSNK2A3 PE=1 SV=2	4.6;4.6	2	2	2.0997624E-4;2.0997624E-4	2
Q5BKY9;Q8N9E0	FAM133B;FAM133A	Protein FAM133B OS=Homo sapiens GN=FAM133B PE=1 SV=1 ;Protein FAM133A OS=Homo sapiens GN=FAM133A PE=1 SV=1	4.5;4.4	2	2	3.3239156E-4;3.3105124E-4	2
Q07666	KHDRBS1	KH domain-containing, RNA-binding, signal transduction-associated protein 1 OS=Homo sapiens GN=KHDRBS1 PE=1 SV=1	4.5	2	2	0.000185329	2
O15355	PPM1G	Protein phosphatase 1G OS=Homo sapiens GN=PPM1G PE=1 SV=1	4.4	2	2	0.000150368	2
Q9UJV9	DDX41	Probable ATP-dependent RNA helicase DDX41 OS=Homo sapiens GN=DDX41 PE=1 SV=2	4.3	2	2	0.000131995	2
Q9NX58	LYAR	Cell growth-regulating nucleolar protein OS=Homo sapiens GN=LYAR PE=1 SV=2	4.2	2	2	0.000216625	2
O75083	WDR1	WD repeat-containing protein 1 OS=Homo sapiens GN=WDR1 PE=1 SV=4	4	2	2	0.00013548	2
Q6WCQ1	MPRIP	Myosin phosphatase Rho-interacting protein OS=Homo sapiens GN=MPRIP PE=1 SV=3	3.9	2	2	8.00982e-05	2
P12532	CKMT1A	Creatine kinase U-type, mitochondrial OS=Homo sapiens GN=CKMT1A PE=1 SV=1	3.8	2	2	0.000196884	2
Q6P4A7	SFXN4	Sideroflexin-4 OS=Homo sapiens GN=SFXN4 PE=1 SV=1	3.6	2	2	0.000243622	2
Q9GZM8;Q9NXR1	NDEL1;NDE1	Nuclear distribution protein nudE-like 1 OS=Homo sapiens GN=NDEL1 PE=1 SV=1 ;Nuclear distribution protein nudE homolog 1 OS=Homo sapiens GN=NDE1 PE=1 SV=2	3.5;3.5	2	2	2.3797309E-4;2.3728529E-4	2
Q9Y2D5	AKAP2	A-kinase anchor protein 2 OS=Homo sapiens GN=AKAP2 PE=1 SV=3	3.5	2	2	9.55771e-05	2
P62995	TRA2B	Transformer-2 protein homolog beta OS=Homo sapiens GN=TRA2B PE=1 SV=1	3.5	2	2	0.000285072	2
Q0ZGT2	NEXN	Nexilin OS=Homo sapiens GN=NEXN PE=1 SV=1	3.4	2	2	0.000121631	2
Q969R5	L3MBTL2	Lethal(3)malignant brain tumor-like protein 2 OS=Homo sapiens GN=L3MBTL2 PE=1 SV=1	3.4	2	2	0.000116455	2
P17844	DDX5	Probable ATP-dependent RNA helicase DDX5 OS=Homo sapiens GN=DDX5 PE=1 SV=1	3.1	2	2	0.000133715	2
Q9BQG0	MYBBP1A	Myb-binding protein 1A OS=Homo sapiens GN=MYBBP1A PE=1 SV=2	2.9	2	2	6.18228e-05	2
Q15475;Q9NPC8	SIX1;SIX2	Homeobox protein SIX1 OS=Homo sapiens GN=SIX1 PE=1 SV=1 ;Homeobox protein SIX2 OS=Homo sapiens GN=SIX2 PE=1 SV=1	2.5;2.4	2	2	2.89087E-4;2.8213303E-4	2
Q9H0D6	XRN2	5'-3' exoribonuclease 2 OS=Homo sapiens GN=XRN2 PE=1 SV=1	2.4	2	2	8.64218e-05	2
Q05682	CALD1	Caldesmon OS=Homo sapiens GN=CALD1 PE=1 SV=3	2.4	2	2	0.000103532	2
P16989	YBX3	Y-box-binding protein 3 OS=Homo sapiens GN=YBX3 PE=1 SV=4	2.4	2	2	0.000220701	2
Q9NR30	DDX21	Nucleolar RNA helicase 2 OS=Homo sapiens GN=DDX21 PE=1 SV=5	2.3	2	2	0.000104854	2
Q06787	FMR1	Synaptic functional regulator FMR1 OS=Homo sapiens GN=FMR1 PE=1 SV=1	2.2	2	2	0.000129906	2
P13796;P13797	PLS3	Plastin-2 OS=Homo sapiens GN=LCP1 PE=1 SV=6 ;Plastin-3 OS=Homo sapiens GN=PLS3 PE=1 SV=4	2.1;2.1	2	2	1.3094212E-4;1.3031859E-4	2
O95831	AIFM1	Apoptosis-inducing factor 1, mitochondrial OS=Homo sapiens GN=AIFM1 PE=1 SV=1	2.1	2	2	0.000133933	2
Q13435	SF3B2	Splicing factor 3B subunit 2 OS=Homo sapiens GN=SF3B2 PE=1 SV=2	2	2	2	9.17326e-05	2
Q15393	SF3B3	Splicing factor 3B subunit 3 OS=Homo sapiens GN=SF3B3 PE=1 SV=4	1.9	2	2	6.74615e-05	2
O76021	RSL1D1	Ribosomal L1 domain-containing protein 1 OS=Homo sapiens GN=RSL1D1 PE=1 SV=3	1.8	2	2	0.000167552	2
Q70JA7	CHSY3	Chondroitin sulfate synthase 3 OS=Homo sapiens GN=CHSY3 PE=2 SV=3	1.7	2	2	9.30847e-05	2
P57678	GEMIN4	Gem-associated protein 4 OS=Homo sapiens GN=GEMIN4 PE=1 SV=2	1.6	2	2	7.75999e-05	2
Q68E01	INTS3	Integrator complex subunit 3 OS=Homo sapiens GN=INTS3 PE=1 SV=1	1.6	2	2	7.87159e-05	2
Q14980	NUMA1	Nuclear mitotic apparatus protein 1 OS=Homo sapiens GN=NUMA1 PE=1 SV=2	1.5	2	2	3.88183e-05	2
O00308	WWP2	NEDD4-like E3 ubiquitin-protein ligase WWP2 OS=Homo sapiens GN=WWP2 PE=1 SV=2	1.5	2	2	9.43686e-05	2
P29536	LMOD1	Leiomodin-1 OS=Homo sapiens GN=LMOD1 PE=1 SV=3	1.5	2	2	0.000136835	2
P48634	PRRC2A	Protein PRRC2A OS=Homo sapiens GN=PRRC2A PE=1 SV=3	1.4	2	2	3.80625e-05	2
P35251	RFC1	Replication factor C subunit 1 OS=Homo sapiens GN=RFC1 PE=1 SV=4	1.4	2	2	7.15163e-05	2
B5ME19;Q99613	EIF3CL;EIF3C	Eukaryotic translation initiation factor 3 subunit C-like protein OS=Homo sapiens GN=EIF3CL PE=3 SV=1 ;Eukaryotic translation initiation factor 3 subunit C OS=Homo sapiens GN=EIF3C PE=1 SV=1	1.3;1.3	2	2	8.982573E-5;8.992411E-5	2
Q14839;Q8TDI0	CHD4;CHD5	Chromodomain-helicase-DNA-binding protein 4 OS=Homo sapiens GN=CHD4 PE=1 SV=2 ;Chromodomain-helicase-DNA-binding protein 5 OS=Homo sapiens GN=CHD5 PE=1 SV=1	1.3;1.2	2	2	4.29397E-5;4.201674E-5	2
Q9Y5V3	MAGED1	Melanoma-associated antigen D1 OS=Homo sapiens GN=MAGED1 PE=1 SV=3	1.3	2	2	0.000105528	2
A1L390	PLEKHG3	Pleckstrin homology domain-containing family G member 3 OS=Homo sapiens GN=PLEKHG3 PE=1 SV=1	1.2	2	2	6.73509e-05	2
Q9UBB9	TFIP11	Tuftelin-interacting protein 11 OS=Homo sapiens GN=TFIP11 PE=1 SV=1	1.2	2	2	9.80893e-05	2
Q8N1F7	NUP93	Nuclear pore complex protein Nup93 OS=Homo sapiens GN=NUP93 PE=1 SV=2	1.2	2	2	0.000100245	2
Q14157	UBAP2L	Ubiquitin-associated protein 2-like OS=Homo sapiens GN=UBAP2L PE=1 SV=2	1	2	2	7.55296e-05	2
P78527	PRKDC	DNA-dependent protein kinase catalytic subunit OS=Homo sapiens GN=PRKDC PE=1 SV=3	0.4	2	2	1.98887e-05	2
Q9UPN3	MACF1	Microtubule-actin cross-linking factor 1, isoforms 1/2/3/5 OS=Homo sapiens GN=MACF1 PE=1 SV=4	0.3	2	2	1.11127e-05	2
