# Supplementary material for: Lactylation stabilizes TFEB to elevate autophagy and lysosomal activity
Source: J Cell Biol. 2024 Aug 28;223(11):e202308099. doi: 10.1083/jcb.202308099 (PMC11354204; doi:10.1083/jcb.202308099)
Supplement: Table S2 — shows clinical data of 18 PDA patients included in this study. [file JCB_202308099_TableS2.xlsx]

## Sheet: Sheet1
Table S2. Clinicopathological data of the 18 PDA patients included in the present study.
Clinicopathological parameter	Patient, n (%)
Gender
Male	10 (55.56)
Female	8 (44.44)
Age, years
< 75	12 (66.67)
³ 75	6 (33.33)
Tumor size
< 3 cm	9 (50.00)
³ 3 cm	9 (50.00)
Tumor grade
G1	1 (5.56)
G2	11 (61.11)
G3	6 (33.33)
T stage
T1	1 (5.56)
T2	14(77.78)
T3	1(5.56)
T4	2 (11.11)
N stage
N0	11 (61.11)
N1	3(16.67)
N2	4(22.22)
M stage
M0	3 (16.67)
Mx	15(83.33)
Lympho-vascular invasion
LV0	9 (50.00)
LV1	9 (50.00)
